# Supplementary material for: Near-Chromosome-Level Genome Assembly of the Dark Septate Endophyte Laburnicola rhizohalophila: A Model for Investigating Root-Fungus Symbiosis
Source: Genome Biol Evol. 2021 Feb 11;13(3):evab026. doi: 10.1093/gbe/evab026 (PMC7936028; doi:10.1093/gbe/evab026)
Supplement: evab026_Supplementary_Data [file evab026_supplementary_data.zip]

Archive with 6 entries (6 files):
- Fig. S1.eps
- Fig. S2.eps
- Supplementary figure legends.docx
- Table S1 Genome assembly statistics for the nineteen species in Pleosporales.doc
- Table S2 Summary statistics of repeat annotation in the genome of L.doc
- Table S3 Summary statistics of repeat annotation in L.doc
